# Supplementary material for: Ketone Number and Substitution Effect of Benzophenone Derivatives on the Free Radical Photopolymerization of Visible-Light Type-II Photoinitiators
Source: Polymers (Basel). 2021 May 29;13(11):1801. doi: 10.3390/polym13111801 (PMC8199044; doi:10.3390/polym13111801)
Supplement: Supplementary file 1 [file polymers-13-01801-s001.zip]

Archive with 1 entries (1 files):
- polymers-1236928-SI.pdf
